# Supplementary material for: A survey of diagnosis and therapy of inborn errors of immunity among practice-based physicians and clinic-based pneumologists and hemato-oncologists
Source: Front Immunol. 2025 Jun 5;16:1597635. doi: 10.3389/fimmu.2025.1597635 (PMC12177555; doi:10.3389/fimmu.2025.1597635)
Supplement: Supplementary file 1 [file Table1.xlsx]

## Sheet: Questionnaire 2 Answers Pneumo
Pneumo	Doctor (anonymised)		2	3	4	5	6	7	8
	Paediatrician/adult	Adult medicine	Adult medicine	Adult medicine	Paediatrics	Adult medicine	Paediatrics	Adult medicine	Paediatrics
Number	Question
1	Size of your institution	170 new admissions/year PID, 130 beds	20000/ year total	120 beds Pneumo	120 beds (outpatient + inpatient, incl. infectiology), 3500 pats/year	25 beds, 1425 admissions	unknown, but 500k children/year in total	27 beds, 2000 new admissions/year	6 fixed beds, but de facto >12 for pneumo, usually even more, but distributed. 200 beds in total, 7000 admissions/year
Number		1
2	Importance of PID, number of cases	>50 are tested	Immunodeficiency is a common cause of bronchiectasis. Abbreviation PID was not familiar.	The topic is important, but only a few cases of PID are actually identified. 10 with suspicion, of which 5 confirmed/a	16-22 per year, but mainly rheumatology	Approx. 250/5869 cases in 2023, confirmed approx. 10, treated 1-2	no information	Frequent topic, as co-operation with CCI, no figures known	50 suspected cases/year, approx. 1 confirmed case per year, 4-5 permanently treated cases currently
3	Years of experience: doctor, specialist, pneumo	20 years specialist, 15 years pneumo	32 physician, 23 specialist, 20 pneumo	14 a total, 8 a as a specialist, 3 years as a pneumologist	a) >15 years b)~12 years c) >6 years	A) 26 years, B) 18 years	32 total/18 paediatric pneumo	27/20	30/22/20
4	Bronchiectasis unclear genesis	40/month	no number but is approx. 40%; gene diagnosis is increasing, but affects other fields, e.g. pulmonary fibrosis	One patient every 2-3 weeks	14-30 per year, 20% are cleared up	self 2-3/M	regularly	Frequent, 2-3x per week	1-2/week
5	Are you thinking of PID?	Yes	Yes sometimes, then referral to immunologist	yes.	yes	Yes	yes	Yes	Yes
5a	If yes, gen test with you?	yes, or also at Immu		Genetic diagnostics but only for suspected cases and especially younger patients	Lab is done before referral	Own clarification	All diagnostics in-house	depending on presentation, then with CCI, with symptoms of immunodeficiency -> vaccination reaction; pneumococci	Referral to the in-house immunologist or agreement with the immunologist as to which clarification is carried out.
5b	If no, then what?		Local: Prof Specker; external Warnatz
6	How many pats with non-CF bronch.	>600	approx. 300 adult BE patients, approx. 400 inpatient cases in 2021	Estimated 30 / year; most are not immune patients, cause is usually not known	3 to 5 at the moment	Approx. 25	25 children currently	200-300	20 with PCD, few unclear cases
7	Insitution recommended for PGD?	Yes, facility is more sensitive to PID than others	No	No. No contact point for this, but as a diagnostic centre many patients are referred for clarification, e.g. of bronchiectasis; cooperation with Haunersches Spital Mu	yes	no	yes	yes, via ERN = European Respiratory Network; we are also included in the B centres for rare diseases.	no; referral of Pats to the CCI,
7a	If no: referrals?		For the treatment of bronchiectasis			Rarely
7a-I	If yes for which question?		BE treatment, intravenous therapy			Individual cases			some prefer to be treated in one place, but some come back after immunological clarification, e.g. sc Ig is done at his place
8	When is PID suspected?			ELVIS/GARFIELD	all of the above		all
8a	Susceptibility to infection	yes		Important	most important	yes		strong	yes
8b	on. Laboratory findings	yes	es	yes, with a		yes		severe	rather rare
8c	Organ manifestations e.g. bronchiectasis	yes		yes, with a	yes, with a	yes		mild	yes
8d	Developmental disorders in children	yes		yes, with a		no paediatrician			yes
9	ELVIS/GARFIELD known?	Yes	GARFIELD yes; patients stood out due to Ig determination and phenotype	yes	yes	yes	yes	Yes	yes
10	Immun. Tests in your institution?	Yes, as part of the Charité network	yes	Differential blood count in-house, Ig_level at UKR, T and B cell FACS analysis at UKR, antibodies against tetanus and pneumococci at UKR; immunophenotyping at UKR; genetic testing in young patients Haunersche Kinderklinik Munich	Genetics: freiburg, munich child register	yes	complete laboratory	yes, everything, but genetics then in the CCI (IDSS = immunodeficiency consultation)	Immune itself, in CCI sometimes also genetics. WGS in the context of research, in the ZSE exome (trio)
10a	If yes, which in-house?	Vaccine antibodies themselves, rest via network	Differential blood count	all except genetics	all except genetics	Laboratory complete, not genetic			Diff blood count, FACS, vaccine antibodies, immunophynotyping + functional tests
10b	Which ones did you request yourself?		see a	all except genetics	all except genetics		Genetics internal, Munich, also London	all, via IDSS	see above
11	Experience with orphan drugs?	yes, a lot	yes, pats with interstitial lung disease, participation in studies	yes, CF and pulmonary hypertension	yes, neurodermatitis, CF, sarcoidosis	yes yes	a lot	frequently, with pulmonary fibrosis, NSIP, pulm. Hypertension; Imatinib, JAKi	common in everyday life, e.g. CF
12	If PID diagnosis, do you provide therapy?	yes, but also externally		refer	yes, neurodermatitis, CF, sarcoidosis	if necessary yourself	itself	makes the CCI	not for PID
13	Further training
13a	How important (1-5)	5		3 out of 5	4 out of 5	4	4	4	5
13b	What questions should be addressed, what format?	Clinic, phenotype, treatment	for him only pulmonary aspects	Topic should touch directly on pneumo, e.g. bronchiectasis	Paediatric pneumologists know their stuff, internists have more need	in person	does some himself, e.g. dsai; better in person, he shows X-ray images of the lungs to sensitise for PID	on site	in person; give an overview at pneumo training courses, new developments, selected patients with specific therapies, interstitial lung diseases rare, then you see 1-2 in training; training may also motivate you to refer patients
13c	How many have you attended?	approx. 10	a few at lung congresses	4 in the last few years	3 to 5 but already a long time ago	many			5 to 8

## Sheet: Questionnaire 2 Answers HaemO
Heme oncology	Doctor (anonymised)	1	2	3	4	5	6
	Paediatrician/adult	Paediatrics	Adult medicine	Paediatrics	Paediatrics	Paediatrics	Paediatrics
Number	Question
1	Size of the institution	175 in total, Paediatric HaemOnc 14 + 9 day clinic	IMC 14, ICU 12, 100 normal ward; 3200-3400	Onco 8 beds, currently 25 patients; total 117 beds on 6 general paediatric wards and 19 ICU	Häma 29 beds, 1-2 Onk, Immu each per week	18 inpatient beds, 5 day clinic, 3500 outpatient contacts ~70 centre cases (OnkoZert centre)	100 new diagnoses/year, 40 hsct, 19 beds, 7 transplants, many day clinics
2	Importance of PID, number of cases	Secondary topic, 5 requiring treatment/a	Suspected 15/a, confirmed 1-2/a, treated 60/a mainly outpatient	Approx. 10-15 suspected cases/year, 1-3 confirmed cases/year, some further treatment and co-treatment in RS CCI Freiburg	Important, separate area for this. Approx. 150-200 patients in total.	Very important: discrimination between PID/SID Last 5 years: 20 suspected cases 10 confirmed 3 SCT	Suspected cases for clarification approx. 150/year, proven (or in further care 15/year)
3	HSCT?	yes	yes	no, if then Freiburg (PID)/Tübingen (rest); 1 each CVID (LP), nfkb1, lp deficiency	Yes	>14 years->in domo, <14 years Co-op with Fra a m	yes, 40/a
4	Years of experience: doctor, specialist, haemonk	Physician 40 a, Haemonk specialist 31 a	11/5; 16/8	a) 23 years b) 18 years c) 16 years	16, 11, 5.5	27, 20, 11	34, 29, 17
5	How often too young lymphoma patients	20/a	rare; occasionally consulted but can only happen when awareness is present	only 1 case	all younger than expected, as paediatric ward	1-2/year	1/a, but 5-10 NHL/a, 30 leukaemia/a
6	Lymphoma patients with PID	rare, more frequent PTLD	yes, e.g. noticed due to infection complications; then with prophylaxis; but chemo must be done, sometimes family history	Rather rare, the other way round is more common; in 24 a few patients in other clinics, autoimmune neutropenia, cvid/ hlh, nhl	Yes	yes	yes but few, e.g. 2 with at; igg is not primarily measured, sometimes you can see that they do not recover after rituximab
7	Young lymphoma patients -> PID thought?	rather not, but alps AT is taken into account	Yes, in case of pathological susceptibility to infection, autoimmune diseases, autoinflammation, granulomas in the medical history	Atypical course, viral co-infections (especially EBV), autoimmune phenomena (AIHA, thrombocytopenia...)	Yes, always taken into consideration	a lot, see questionnaire	yes, in the case of a family or personal history, Igs or virus diagnostics, very poor tolerance
8	Tests for PID patients, referral	Lymphocyte subtyping, Ig, complement, vaccination titre, then to CCI	Serum immunoglobulins, blood count with differentiation, lymphocyte phenotyping; further diagnostics in specialised laboratories	Immunoglobulins, subclasses, immunophenotyping, vaccine antibodies, further diagnostics only in RS with CCI Freiburg	other clinics do basic diagnostics beforehand, then he comes; he does everything.	Immunophenotyping, vaccination titre, hair analysis (albinism) complement defects, exclusion of asplenia, autoimmune diagnostics WES as TrioWES with immunodeficiency panel, bone marrow failure syndromes. External: Functional analyses	Immune status, immunoglobulins-then we already have relatively much; not primarily genetics, as we want to narrow it down first
9	Change in therapy if PID known?	sometimes, e.g. with TA increased sensitivity; PTLD requires less	Additional connection to immunological outpatient clinic	a) + b) Therapy only in a specialised centre	If necessary, prompt CMT if PGD, combination of cancer and PGD increases indication for CMT	Modification of therapy according to respective PID-> SCT indication, substitution IVIG etc	Consultation with lymph/leuk study centre, increasingly better differentiation depending on genetics, e.g. for AT
10	... if only diagnosed after therapy?	very rare, but existing infection/colonisation must be taken into account	No, not directly. Indirectly through increased infection complications	In Germany, more complicated course to be expected; less chance of success, more treatment breaks, infections; patient after gene therapy had unusual lymphoma (scid, a few have developed lymphoma, reason unknown)	Depending on whether it has an influence on chemotherapy (DNA repair defects); large differences between cases	No data	only for problems
11	Insitution recommended for PID?	no	Yes	Many are sensitised, look e.g. for pneumocystis, approx. 1x/year extended disgnostics	yes		yes
11a	If no: referrals?	no				Yes, e.g. after SCT I. If no: Is there a PID centre in your region to which you usually refer patients? FFM/FB with SCT indication
11a-I	If also no: which partner centre?	CCI Freiburg		CCI Freiburg
12	What symptoms make you think of PID		all, but he is not a paediatrician; particularly conspicuous e.g. V.A. sarcoidosis is not, polygland. Autoimmune phenomena	For all 4 points and especially for a combination of several points	Susceptibility to infection in general, also dysregulation, cytopenias/ autoimmune; in others also hepatosplenomegaly but need to catch up		Rare pathogens, unusual localisation and pathogens (pneumocystis, aspergillosis), generally more bacteria/fungi
12a	Susceptibility to infections/immune disorders	yes				conspicuous localisation, immune dysregulation/ autopinflammation, catopenia	yes
12b	Abnormal laboratory findings	yes, but is not readily ascertained					yes
12c	Benign lymphoproliferation	Yes, then e.g. ALPS				long-lasting L-adenopathy, splenomegaly, evidence of granulomatous inflammation	Difficult question, depends on the findings
12d	Developmental disorder	Are usually referred from neuropaediatrics	does not really occur as he is not a paediatrician			yes, albinism, vitiligo, dysmorphia, microceph, dental anomalies, congenital heart defects, organ malformations heart defects, organ malformations, hearing disorders, developmental retardation, vasculitis, enteropathy	yes
13	ELVIS/GARFIELD known?	Yes	yes	yes	yes	yes	yes
14	Immune. Tests in your institution?				all	yes
14a	If yes, which in-house?	Differential blood count (see above), phenotyping, no functional test (but with Freiburg, also for clinic); genetic tests at the Institute of Human Genetics or CCI	Differential blood count, soon with vaccine antibodies; immunophenotyping without lymphotests; genetics on UKK or CCI	especially 1, 2 and 3 also possible but more CCI	everything	all	all except genetics (Cegat)
14b	Which ones did you request yourself?	Newborn screenings, tests for HLH were carried out	Differential blood count incl. determination of immunoglobulin levels T- and B-cell FACS analysis	all	everything	all	none, runs via immunodeficiency outpatient clinic (billing)
15	If PID diagnosis, do you provide therapy?	Different	self-initiate, if necessary interdisciplinary case conference	CCI Freiburg; hypogamma most, receive s.c. ig, are hybridised in heilbronn, trnaplantations, she does not receive other therapies	it is a pid centre	yes, in cooperation with pid centre	yes yes
16a	How important (1-5)	5	5, virtual, over 20	4	5	5	5
16b	Which questions should be addressed?	Rational diagnostics for suspected PID	not only patient cases as too specific, rheumatological topics	Warning signs, differential diagnoses, symptom-orientated diagnostics; every format is welcome; basic understanding of the level at which defects can arise	Depending on the, annual meetings of professional societies in person, additional virtual	virtual, if malignant also test for iei without immunodeficiency	f2f, he mainly does infectious immunology
16c	How many have you attended?	in the context of ASH, own contributions to NG screening for SCID		>10	he holds immunolog. training courses	pure immu 2, with onco 10	many
