# Supplementary material for: A survey of diagnosis and therapy of inborn errors of immunity among practice-based physicians and clinic-based pneumologists and hemato-oncologists
Source: Front Immunol. 2025 Jun 5;16:1597635. doi: 10.3389/fimmu.2025.1597635 (PMC12177555; doi:10.3389/fimmu.2025.1597635)
Supplement: Supplementary file 2 [file Table2.xlsx]

## Sheet: Data
			Ranking
ZG A (children)	Human genetics (practice & clinic):	400	?
	Immunology (practice & clinic):	175	1
	Paediatrics + medical genetics	10	4
	Paediatrics + Immunology	10	4
	Paediatric pulmonologists	360	2
	Paediatric haemato-oncologists	70	3
	Paediatric rheumatology	70	6
	SPC	70	5
	Outpatient clinics for rare diseases	40	5
	‘Rest’ paediatrics	110	?
	Total	1315
ZG B (Hamburg)	Genetics various	3
	Human genetics, laboratory medicine	33
	Rheumatologists
	Haemato-oncologists
	Internists & Oncology
	immunologists
	Pulmonologists
	Dermatologists
	‘Rest’ internists
	TOTAL	1000
	HH 6400 total
	Laboratories

## Sheet: Q 1A Pediatricians
ID2	Interlocutor
PRIO	Contact paediatricians
1	Do you treat patients with primary immunodeficiency (PID)?	yes	Quantity
		no
2	Do you test the serum immunoglobulin level of every patient with suspected PID?	yes
		no
8	Do you screen patients for genetic immune disorders?	yes
		no
3	Is the diagnosis of APDS known?	yes
		no
4	Do you have children with a genetically confirmed diagnosis of APDS?	yes	Quantity	0-11 or 12 and older
		no
5	Do you treat patients with a genetically confirmed APDS diagnosis?	yes	Quantity	0-11 or 12 and older
		no
6	If not self-treated, where do you refer genetically tested patients?	Pulmonologists
		gastrologist
		immunologist
		other	Free text
6a	If not self-medicated, where do you refer NON-genetically tested patients?	Pulmonologists
		gastrologists
		Immunologist
		other	Free text
7a	Do you carry out ELVIS screening?	yes
		no
7b	Do you carry out GARFIELD screening?	yes
		no
7	If no: Do you see in your practice ...
		Children with many respiratory infections		Number of	0-11 or 12 and older
		Children with many bacterial infections and prolonged antibiotic treatment		Number of	0-11 or 12 and older
		Children with poor vaccination response		Number of	0-11 or 12 and older
		Children with frequent viral infections (CMV, EBV, HSV, ...)		Number of	0-11 or 12 and older
		Children with splenomegaly		Number	0-11 or 12 and older
		Children with lymphomas		Number	0-11 or 12 and older
		Children with chronic intestinal inflammation		Number	0-11 or 12 and older
		Children with hepatomegaly		Number	0-11 or 12 and older
		Children with liver abscesses and unclear anaemia		Number	0-11 or 12 and older
		Children with several of these symptoms		Number	0-11 or 12 and older
		None of these
9	How do you proceed with the treatment of these children if your primary treatment was unsuccessful?	refers to clinic		Which?	Free text
		refers to specialists		Pulmonologists
				Gastrologist
				Immunologist
9a		If referral, reason for referral:		All in-house therapies unsuccessful
				Patient requests referral
				Specialist treatment necessary
				Required treatment cannot be carried out in practice
				other
10	Do you arrange genetic testing for these patients with unsuccessful primary treatment?	yes
		no
11	Genetic testing ‘yes’	Who / which laboratory tests		Free text
12		Which markers are tested?		Whole genome/whole genome
				Partial genome
	Is information required?	yes / no
		no
	Desired contact channels	MSL visit
		Telephone
		Mail
		Print		Brochure APDS information for patients & relatives
		Digital training
		Other		free text

## Sheet: Q 1 B Social ped centers
ID2	Interlocutor
	Contact centres/SPZ
1	Do you treat patients with primary immunodeficiency (PID)?	yes	Quantity
		no
2	Do you test the serum immunoglobulin level of every patient with suspected PID?	yes
		no
8	Do you screen patients for genetic immune disorders?	yes
		no
3	Is the diagnosis of APDS known?	yes
		no
4	Do you have children among your patients with a genetically confirmed APDS diagnosis in your centre?	yes	Quantity	0-11 or 12 and older
		no
5	Do you treat patients with a genetically confirmed APDS diagnosis?	yes	Quantity	0-11 or 12 and older
		no
6	If not self-treatment, where do you refer...?	Pulmonologists
		gastrologist
		immunologist
		other	Free text
6a	If not self-treatment, where do you refer NON-genetically tested patients?	Pulmonologists
		gastrologists
		Immunologist
		other	Free text
7a	Do you carry out ELVIS screening?	yes
		no
7b	Do you carry out GARFIELD screening?	yes
		no
7	If no: Do you see in your practice/centre ...	Children with many respiratory infections, developmentally delayed		Number of	0-11 or 12 and older
		Children with many bacterial infections, unclear diagnosis		Number of	0-11 or 12 and older
		Problem patients with immunoglobulin therapy		Number of	0-11 or 12 and older
		Children with several of these symptoms		Number of	0-11 or 12 and older
		Children with recurrent respiratory tract infections, pneumonia, bronchiectasis (?), lymphadenopathies Autoimmune diseases (potential ‘misdiagnoses’ (e.g. CVID))		Number of	0-11 or 12 and older
		None of these
9	How do you proceed with the treatment of these children if your primary treatment was unsuccessful?	refers to clinic		Which?	Free text
		refers to specialists		Pulmonologists
				Gastrologist
				Immunologist
				other	Free text
		If referred, reason for referral:		All in-house therapies unsuccessful
				Patient requests referral
				Specialist treatment necessary
				Required treatment cannot be carried out in practice
				other
10	Do you arrange genetic testing for these patients with unsuccessful primary treatment?	yes
		no
11	Genetic testing ‘yes’	Who / which laboratory tests		Free text
12		Which markers are tested?		Whole genome/whole genome
				Partial genome
	Is information required?	yes / no
		no
	Desired contact channels	AD
		Telephone
		Mail
		eLetter
		print		Brochure APDS information for patients & relatives
		Digital training courses
		Live training courses
		Other		free text
		Translated with DeepL.com (free version)

## Sheet: Q 1 C Pulmonol adult pats
ID2	Interlocutor
	Adult patients Pulmonologists
1	Do you treat patients with primary immunodeficiency (PID)?	yes	Quantity	0-11 or 12 -18 or older
		no
2	Do you test serum immunoglobulin levels in every patient with suspected PID?	yes
		no
3	Do you screen patients for genetic immune disorders?	yes
		no
4	Is the diagnosis of APDS known?	yes
		no
5	Do you have patients with a genetically confirmed diagnosis of APDS?	yes	Quantity	0-11 or 12 -18 or older
		no
6	Do you treat patients with a genetically confirmed APDS diagnosis?	yes	Quantity	0-11 or 12 -18 or older
		no
7	If not treated yourself, where do you refer...?	Pulmonologists
		gastrologist
		immunologist
		other	Free text
6a	If you do not treat patients yourself, where do you refer patients who have NOT been genetically tested?	Pulmonologists
		gastrologists
		Immunologist
		Other	Free text
	Do you treat patients with the following indications?			Number of	0-11 or 12 -18 or older
8		Bronchiectasis		Number of	0-11 or 12 -18 or older
		lymphomas		Number of	0-11 or 12 -18 or older
		Frequent upper respiratory tract infections		Number of	0-11 or 12 -18 or older
		4 or more infections that had to be treated with antibiotics		Number of	0-11 or 12 -18 or older
		with prolonged antibiotic therapy			0-11 or 12 -18 or older
		Frequent pneumonia (2 or more in 3 years)		Number	0-11 or 12 -18 or older
		frequent viral infections with CMV, EBV, HSV		Number	0-11 or 12 -18 or older
		Patient with recurrent upper respiratory tract infections, pneumonia, (non-CF/cystic fibrosis) bronchiectasis or asthma with immunodeficiency		Number	0-11 or 12 -18 or older
		Patients with bronchiectasis and asthma with unclear ‘genesis’ and unsatisfactory therapy?		Number	0-11 or 12 -18 or older
		with persistent cough without COPD diagnosis			0-11 or 12 -18 or older
		Completely unclear patients		Number	0-11 or 12 -18 or older
		Patients with multiple symptoms		Number	0-11 or 12 -18 or older
		None of them
	How do you proceed with the treatment of these patients if your primary treatment was unsuccessful?	referred to clinic		Which?	Free text
9		referred to specialist		Pulmonologists
				Gastrologist
				Immunologist
				other	Free text
		If referred, reason for referral:		All in-house therapies unsuccessful
				Patient requests referral
				Specialist treatment necessary
				Required treatment cannot be carried out in practice
				other
	Do you arrange genetic testing for these patients with unsuccessful primary treatment?	yes
10		no
	Genetic testing ‘yes’	Who / which laboratory tests		Free text
11		Which markers are tested?		Whole genome/whole genome
12				Partial genome
	Is information required?	yes / no
		no
	Desired contact channels	AD
		Telephone
		Mail
		eLetter
		print		Brochure APDS information for patients & relatives
		Digital training courses
		Live training courses
		Other		free text

## Sheet: Q 1 D Gastroenterol adult pats
ID2	Interlocutors
	Adult patients Gastroenterologists
1	Do you treat patients with primary immunodeficiency (PID)?	yes	Quantity	0-11 or 12 -18 or older
		no
2	Do you test serum immunoglobulin levels in every patient with suspected PID?	yes
		no
3	Do you screen patients for genetic immune disorders?	yes
		no
4	Is the diagnosis of APDS known?	yes
		no
5	Do you have patients with a genetically confirmed diagnosis of APDS?	yes	Quantity	0-11 or 12 -18 or older
		no
6	Do you treat patients with a genetically confirmed APDS diagnosis?	yes	Quantity	0-11 or 12 -18 or older
		no
7	If not treated yourself, where do you refer...?	Pulmonologist
		Immunologist
		other	Free text
6a	If you do not treat patients yourself, where do you refer patients who have NOT been genetically tested?	Pulmonologists
		gastrologists
		Immunologist
		Other	Free text
8	Do you treat patients with the following indications?	Splenomegaly		Number of	0-11 or 12 -18 or older
		hepatomegaly		Number of	0-11 or 12 -18 or older
		autoimmune diseases		Number of	0-11 or 12 -18 or older
		lymphomas		Number of	0-11 or 12 -18 or older
		Lymphadenopathies		Number of	0-11 or 12 -18 or older
		with liver abscesses and unclear anaemia		Number	0-11 or 12 -18 or older
		Autoimmune hepatitis		Number	0-11 or 12 -18 or older
		Chronic inflammatory bowel diseases		Number	0-11 or 12 -18 or older
		Diarrhoea requiring hospitalisation		Number	0-11 or 12 -18 or older
		Peritonitis		Number	0-11 or 12 -18 or older
		Enteropathy		Number	0-11 or 12 -18 or older
		Wound healing problems		Number	0-11 or 12 -18 or older
		Completely unclear patients		Number	0-11 or 12 -18 or older
		Patients with multiple symptoms		Number	0-11 or 12 -18 or older
		None of them		Number	0-11 or 12 -18 or older
9	How do you proceed with the treatment of these patients if your primary treatment was unsuccessful?	referred to clinic		Which?	Free text
		refers to specialists		Pulmonologists
				Gastrologist
				Immunologist
				other	Free text
		If referred, reason for referral:		All in-house therapies unsuccessful
				Patient requests referral
				Specialist treatment necessary
				Required treatment cannot be carried out in practice
				other
		refers to specialist		Which?	Free text
10	Do you arrange genetic testing for these patients with unsuccessful primary treatment?	yes
		no
10a	Genetic testing ‘yes’	Who / which laboratory tests		Free text
		Which markers are tested?		Whole genome/whole genome
				Partial genome
	Is information required?	yes / no
		no
	Desired contact channels	AD
		Telephone
		Mail
		eLetter
		print		Brochure APDS information for patients & relatives
		Digital training courses
		Live training courses
		Other		Free text

## Sheet: Q 1 E Dermatol adult pats
ID2	Interlocutor
	Adult patients Dermatology
1	Do you treat patients with primary immunodeficiency (PID)?	yes	Quantity	0-11 or 12 -18 or older
		no
2	Do you test the serum immunoglobulin level of every patient with suspected PID?	yes
		no
3	Do you screen patients for genetic immune disorders?	yes
		no
4	Is the diagnosis of APDS known?	yes
		no
5	Do you have patients with a genetically confirmed diagnosis of APDS?	yes	Quantity	0-11 or 12 -18 or older
		no
6	Do you treat patients with a genetically confirmed APDS diagnosis?	yes	Quantity	0-11 or 12 -18 or older
		no
7	If not treated yourself, where do you refer...?	Pulmonologist
		Immunologist
		other	Free text
6a	If you do not treat patients yourself, where do you refer patients who have NOT been genetically tested?	Pulmonologists
		gastrologists
		Immunologist
		Other	Free text
8	Do you treat patients with the following indications?	Severe, recurrent viral skin infections, e.g. severe wart symptoms		Number of	0-11 or 12 -18 or older
		lymphomas		Number of	0-11 or 12 -18 or older
		Lymphadenopathies		Number of	0-11 or 12 -18 or older
		4 or more infections that had to be treated with antibiotics		Number of	0-11 or 12 -18 or older
		opportunistic pathogens, such as fungal infections (oral thrush)		Number of	0-11 or 12 -18 or older
		unusual eczema		Number	0-11 or 12 -18 or older
		several allergies		Number	0-11 or 12 -18 or older
		abscesses		Number	0-11 or 12 -18 or older
		wound healing problems		Number	0-11 or 12 -18 or older
		Completely unclear patients		Number	0-11 or 12 -18 or older
		Patients with multiple symptoms		Number	0-11 or 12 -18 or older
		None of them
9	How do you proceed with the treatment of these patients if your primary treatment was unsuccessful?	referred to clinic		Which?	Free text
		refers to specialists		Pulmonologists
				Gastrologist
				Immunologist
				other	Free text
		If referred, reason for referral:		All in-house therapies unsuccessful
				Patient requests referral
				Specialist treatment necessary
				Required treatment cannot be carried out in practice
				other
10	Do you arrange genetic testing for these patients with unsuccessful primary treatment?	yes
		no
11	Genetic testing ‘yes’	Who / which laboratory tests		Free text
12		Which markers are tested?		Whole genome/whole genome
				Partial genome
	Is information required?	yes / no
		no
	Desired contact channels	AD
		Telephone
		Mail
		eLetter
		print		Brochure APDS information for patients & relatives
		Digital training courses
		Live training courses
		Other		free text

## Sheet: Q 1 F Hemato-oncol adult pats
ID2	Interlocutor
	Adult patients Haemato Oncologist
1	Do you treat patients with primary immunodeficiency (PID)?	yes	Quantity	0-11 or 12 -18 or older
		no
2	Do you test the serum immunoglobulin level of every patient with suspected PID?	yes
		no
3	Do you screen patients for genetic immune disorders?	yes
		no
4	Is the diagnosis of APDS known?	yes
		no
5	Do you have patients with a genetically confirmed diagnosis of APDS?	yes	Quantity	0-11 or 12 -18 or older
		no
6	Do you treat patients with a genetically confirmed APDS diagnosis?	yes	Quantity	0-11 or 12 -18 or older
		no
7	If not treated yourself, where do you refer...?	Pulmonologist
		Immunologist
		other	Free text
6a	If you do not treat patients yourself, where do you refer patients who have NOT been genetically tested?	Pulmonologists
		gastrologists
		Immunologist
		Other	Free text
8	Do you treat patients with the following indications?
		Lymphomas		Number of	0-11 or 12 -18 or older
		Lymphadenopathies		Number of	0-11 or 12 -18 or older
		Splenomegaly		Number of	0-11 or 12 -18 or older
		Benign chronic lymphoproliferation		Number of	0-11 or 12 -18 or older
		Patients with lymphoma who are younger than the expected age of onset of lymphoma		Number of	0-11 or 12 -18 or older
		Lymphoma and primary immunodeficiency		Number	0-11 or 12 -18 or older
				Number	0-11 or 12 -18 or older
		AML (acute myeloid leukaemia)		Number	0-11 or 12 -18 or older
		Autoimmune cytopenias		Number	0-11 or 12 -18 or older
		Frequent herpes infections (EBV, CMV, HSV) in patients without B-cell depletion (e.g. rituximab)		Number	0-11 or 12 -18 or older
		Completely unclear patients		Number	0-11 or 12 -18 or older
		Patients with multiple symptoms		Number	0-11 or 12 -18 or older
		None of them
9	How do you proceed with the treatment of these patients if your primary treatment was unsuccessful?	referred to clinic		Which?	Free text
		referred to specialists		Pulmonologists
				Gastrologist
				Immunologist
				other	Free text
		If referred, reason for referral:		All in-house therapies unsuccessful
				Patient requests referral
				Specialist treatment necessary
				Required treatment cannot be carried out in practice
				other
		refers to specialist		Which?	Free text
10	Do you arrange genetic testing for these patients with unsuccessful primary treatment?	yes
		no
11	Genetic testing ‘yes’	Who / which laboratory tests		Free text
12		Which markers are tested?		Whole genome/whole genome
				Partial genome
	Is information required?	yes / no
		no
	Desired contact channels	AD
		Telephone
		Mail
		eLetter
		print		Brochure APDS information for patients & relatives
		Digital training courses
		Live training courses
		Other		Free text

## Sheet: Q 1 G Immunologists
ID2	Interlocutor
	Adult patients Immunology
1	Do you treat patients with primary immunodeficiency (PID)?			yes	Quantity	0-11 or 12 -18 or older
				no
2	Do you analyse the serum immunoglobulin level in every patient with suspected PID?			yes
				no
3	Do you also analyse subgroups of IgG, IgG2 and IgG3?			yes
				no
3a	Do you perform other immunophenotyping tests?			yes
				no
3b	If so, which ones?			Free text
11	Do you screen patients for genetic immune disorders?			yes
				no
4	Is the diagnosis of APDS known?			yes
				no
5	Do you have patients with a genetically confirmed APDS diagnosis?			yes	Quantity	0-11 or 12 -18 or older
				no
6	Were they tested before 2017?			yes
				no
7	Genetic testing ‘yes’	Who / which laboratory tests		Free text
8		Which markers are tested?		whole genome/whole genome
				Partial genome
9	Do you treat patients with a genetically confirmed APDS diagnosis?			yes	Quantity	0-11 or 12 -18 or older
				no
10	If not treated yourself, where do you refer...?			Pulmonologists
				oncologists
				geneticists
				others	Free text
10a	If not self-medicated, where do you refer NON-genetically tested patients?	Pulmonologists
		gastrologist
		immunologist
		other	Freitext
	Is information required?	yes
		no
	Desired contact channels	AD
		Telephone
		Mail
		eLetter
		print		Brochure APDS information for patients & relatives
		Digital training courses
		Live training courses
		Other		Free text
11	Was the questionnaire completed in accordance with the interview guide?	yes
		no

## Sheet: Q 1 H Human geneticists labs
ID2	Interlocutor
	Adult patients Immunology
1	Do you analyse samples for immunodeficiencies in your laboratory?			yes
				no
1a	How often does this occur?			häufig
				selten
2	Where do the orders generally come from?			Specialist outpatient clinic
				immunulogical centre
				Paediatrician
3	Do you perform whole genome screening?			yes
				no
4	Do you also analyse samples for rare immunodeficiencies such as APDS?			yes
				no
4a	How often does this occur?			often
				rare
4	Is the diagnosis of APDS known?			yes
				no
5	When the diagnosis is made (genetic primary immunodeficiency): Do you give the ordering centre/doctor a recommendation for further treatment?			yes
				no
6	Centre			free text
				no
